# Supplementary material for: Sensory Processing Sensitivity and Gastrointestinal Symptoms in Japanese Adults
Source: Int J Environ Res Public Health. 2022 Aug 11;19(16):9893. doi: 10.3390/ijerph19169893 (PMC9408471; doi:10.3390/ijerph19169893)
Supplement: Supplementary file 1 [file ijerph-19-09893-s001.zip]

Archive with 1 entries (1 files):
- ijerph-1841906-supplementary.pdf
